# Supplementary material for: Human colonic EVs induce murine enteric neuroplasticity via the lncRNA GAS5/miR-23/NMDA NR2B axis
Source: JCI Insight. 2025 Mar 10;10(5):e178631. doi: 10.1172/jci.insight.178631 (PMC11949048; doi:10.1172/jci.insight.178631)
Supplement: Supporting data values [file jciinsight-10-178631-s324.xlsx]

## Sheet: Figure 2
Figure 2F: Normalized luciferase activity
miR-23a precursor(or inhibitor)
	NR2B-mut-luc (precursor)	NR2B-wt-luc (precursor)	NR2B-mut-luc (inhibitor)	NR2B-wt-luc (inhibitor)
Average	0.939	0.41	1.032	1.365
control precursor (or inhibitor)
	NR2B-mut-luc (precursor)	NR2B-wt-luc (precursor)	NR2B-mut-luc (inhibitor)	NR2B-wt-luc (inhibitor)
Average	1	1	1	1
Figure 2G: Normalized luciferase activity
miR-23b precursor(or inhibitor)
	NR2B-mut-luc (precursor)	NR2B-wt-luc (precursor)	NR2B-mut-luc (inhibitor)	NR2B-wt-luc (inhibitor)
Average	1	0.566	0.95	1.24
control precursor (or inhibitor)
	NR2B-mut-luc (precursor)	NR2B-wt-luc (precursor)	NR2B-mut-luc (inhibitor)	NR2B-wt-luc (inhibitor)
Average	1	1	1	1

## Sheet: Figure 3
Figure 3D: mRNA relative expression
Control: normalized to 100% (n=6)
PI-IBS-D(n=6):
NR2A	NR2B	NR2C	NR2D
88.64	158.45	141.67	105.67
90.07	108.32	129.01	145.49
113.33	127.41	108.24	107.91
51.1	160.3	79.06	80.84
103.26	170.09	104.52	127.73
72.65	180.64	89.75	66.8
Figure 3G: mRNA relative expression
Control: normalized to 100% (n=6)
PI-IBS-D(n=6)
NR2A	NR2B	NR2C	NR2D
104.25	131.78	135.18	102.85
76.64	83.51	107.4	113.37
108.13	124.32	99.5	99.23
120.86	108.56	123.58	89.32
132.92	71.09	53.77	55.99
89.71	112.01	69.53	76.34

## Sheet: Figure 4
Figure 4A: NR2B mRNA expression(% of baseline)
time	Control Evs	IP-IBS-D Evs
0	100	100
8	97.35	90.27
24	106.91	120.36
48	104.43	148.68
72	100.89	157.54
Figure 4B: NR2B mRNA expression(% of baseline)
miR-23a expression(% of baseline)
time	Control Evs	IP-IBS-D Evs
0	100	100
8	104.43	79.66
24	100.85	61.95
48	97.34	62.38
72	99.81	51.33
Figure 4C: miR-23b expression(% of baseline)
time	Control Evs	IP-IBS-D Evs
0	100	100
8	95.58	88.5
24	99.83	74.34
48	100.9	65.47
72	95.58	62.26
Figure 4D: NR2B mRNA expression(% of baseline)
time	Control Evs	IP-IBS-D Evs
0	100	100
8	99.12	103.72
24	104.44	118.59
48	99.23	139.85
72	102.76	146.91
Figure 4E: miR-23a expression(% of baseline)
time	Control Evs	IP-IBS-D Evs
0	100	100
8	104.43	86.73
24	101.24	63.72
48	97.35	54.87
72	100.18	48.85
Figure 4F: miR-23b expression(% of baseline)
time	Control Evs	IP-IBS-D Evs
0	100	100
8	97.35	92.04
24	99.83	76.46
48	102.66	61.97
72	99.12	63.72

## Sheet: Figure 5
Figure 5C: Relative Colonic NR2B expression(% of baseline-pg/mL)
time(d)	Colon Evs, Control Evs	Colon Evs, IP-IBS-D Evs
0	100	100
1	106.84	103.19
3	106.75	117.43
5	103.7	138.78
7	103.09	159.21
10	94.55	161.65
12	102.16	157.07
Figure 5D: Relative DRGs NR2B expression(% of baseline-pg/mL)
time(d)	Colon Evs, Control Evs	Colon Evs, IP-IBS-D Evs
0	100	100
1	103.32	97.65
3	100.8	119.7
5	96.08	140.18
7	102.37	156.55
10	99.24	151.2
12	102.53	149.61
Figure 5E: Relative miR-23a/b expression(% of baseline)
time(d)	miR-23a expression	miR-23b expression
0	100	100
1	100.43	89.61
3	84.97	77.25
5	52.53	60.24
7	38.62	41.1
10	38.74	44.98
12	44.81	57.16

## Sheet: Figure 6
Figure 6G: Relative DRGs-miR-23a expression
Baseline(P-EVs mice)	Lenti-miR-scramble treatment	Lenti-miR-23 treatment
37.07	38.73	83.12
20.63	16.25	64.7
27.45	30.69	76.83
15.61	40.06	70.5
33.06	44.85	53.94
27.38	22.84	46.81
Figure 6H: Relative DRGs-miR-23a expression
Baseline(P-EVs mice)	Post miR-scramble treatment	Post miR-23 oligo treatment
24.02	19.42	44.72
28.3	30.7	37.76
32.4	14.24	31.12
20.37	37.99	15.61
36.29	33.71	41.08
16.25	22.9	22.23
Figure 6I: Relative DRGs-miR-23a expression
Baseline(P-EVs mice)	Post EV-carried miR-scramble oligo treatment	Post EV-carried miR-23 oligo treatment
20.21	32.4	65.7
36.28	36.29	53.86
23.8	22.1	74.81
16.87	28.53	67.94
31.55	12	79.2
28.6	18.32	58.39

## Sheet: Figure 7
Fig 7 A : Human Inflammatory Response and Autoimmunity RT² lncRNA PCR Array
Position	Symbol	Up-Down Regulation (comparing to control group)			Position	Unigene	Refseq	Symbol	Description	Gname	RT2 Catalog
		Group 1			A01	N/A	ENST00000537288	A2ML1-AS1	A2ML1 antisense RNA 1 [Source:HGNC Symbol;Acc:41022]	A2ML1-AS1	LPH20434A
		Fold Regulation	Comments		A02	Hs.677493	NR_002451	ABCA11P	ATP-binding cassette, sub-family A (ABC1), member 11, pseudogene	ABCA11/EST1133530	LPH18089A
A01	A2ML1-AS1	-4.51			A03	N/A	ENST00000414227	AC000120.7	AC000120.7	AC000120.7	LPH15155A
A02	ABCA11P	-1.10			A04	N/A	ENST00000602145	AC007228.9	AC007228.9	AC007228.9	LPH26049A
A03	AC000120.7	-1.17	A		A05	Hs.743767	ENST00000593642	MZF1-AS1	Uncharacterized LOC100131691	-	LPH25874A
A04	AC007228.9	-1.29	A		A06	N/A	ENST00000456895	AC068196.1	AC068196.1	AC068196.1	LPH13590A
A05	MZF1-AS1	-1.42	A		A07	Hs.720873	ENST00000414750	LOC101927156	Uncharacterized LOC101927156	-	LPH11285A
A06	AC068196.1	-2.31	B		A08	Hs.118205	NR_027035	CEP83-AS1	CEP83 antisense RNA 1 (head to head)	CCDC41-AS1	LPH00923A
A07	LOC101927156	-2.57	B		A09	Hs.631865	NR_026752	CROCCP2	Ciliary rootlet coiled-coil, rootletin pseudogene 2	CROCCL1	LPH03304A
A08	CEP83-AS1	-1.95	B		A10	N/A	ENST00000593427	CTC-444N24.11	CTC-444N24.11	CTC-444N24.11	LPH25962A
A09	CROCCP2	-5.71			A11	N/A	ENST00000602872	CTC-487M23.5	CTC-487M23.5	CTC-487M23.5	LPH26529A
A10	CTC-444N24.11	1.69			A12	N/A	ENST00000565387	CTD-3185P2.1	CTD-3185P2.1	CTD-3185P2.1	LPH23406A
A11	CTC-487M23.5	1.43	A		B01	Hs.547964	NR_002612	DLEU2	Deleted in lymphocytic leukemia 2 (non-protein coding)	1B4/BCMSUN/DLB2/LEU2/LINC00022/MIR15AHG/NCRNA00022/RFP2OS/TRIM13OS	LPH09300A
A12	CTD-3185P2.1	-1.36	B		B02	Hs.12082	NR_015370	EPB41L4A-AS1	Non-protein coding RNA 219	C5orf26/NCRNA00219/TIGA1	LPH04387A
B01	DLEU2	1.29	A		B03	Hs.667939	NR_073397	ERICH1-AS1	ERICH1 antisense RNA 1	C8orf68	LPH13240A
B02	EPB41L4A-AS1	1.10			B04	Hs.368934	NR_027158	LRRC75A-AS1	Non-protein coding RNA 188	C17orf45/C17orf76-AS1/FAM211A-AS1/NCRNA00188/TSAP19	LPH01328A
B03	ERICH1-AS1	-5.82	C		B05	Hs.517821	ENST00000417835	FGD5-AS1	FGD5 antisense RNA 1	-	LPH05500A
B04	LRRC75A-AS1	1.31			B06	Hs.662212	NR_036486	FGF14-IT1	Hypothetical LOC283480	-	LPH15218A
B05	FGD5-AS1	-1.74			B07	Hs.531089	NR_029434	PSMA3-AS1	Hypothetical LOC379025	-	LPH20837A
B06	FGF14-IT1	-2.61	B		B08	Hs.673124	NR_024620	FOXN3-AS2	PRO1768	PRO1768	LPH21743A
B07	PSMA3-AS1	-1.10			B09	Hs.531856	NR_002578	GAS5	Growth arrest-specific 5 (non-protein coding)	NCRNA00030/SNHG2	LPH11340A
B08	FOXN3-AS2	1.01	A		B10	Hs.656411	ENST00000602767	GAS5-AS1	GAS5 antisense RNA 1	-	LPH26541A
B09	GAS5	2.51			B11	Hs.616625	ENST00000526448	GRM5-AS1	GRM5 antisense RNA 1	-	LPH19626A
B10	GAS5-AS1	1.48	A		B12	Hs.272939	ENST00000411553	HCG11	HLA complex group 11 (non-protein coding)	CTA-14H9.3/bK14H9.3	LPH07107A
B11	GRM5-AS1	-3.59			C01	Hs.485041	ENST00000412685	HCG18	HLA complex group 18 (non-protein coding)	-	LPH08946A
B12	HCG11	1.00			C02	Hs.743421	ENST00000366527	HNRNPU-AS1	HNRNPU antisense RNA 1	C1orf199/NCRNA00201	LPH01766A
C01	HCG18	1.47			C03	Hs.197076	NR_003716	HOTAIR	Hox transcript antisense RNA (non-protein coding)	HOXAS/HOXC-AS4/HOXC11-AS1/NCRNA00072	LPH07360A
C02	HNRNPU-AS1	1.66			C04	N/A	ENST00000517511	HTR4-IT1	HTR4 intronic transcript 1 (non-protein coding) [Source:HGNC Symbol;Acc:41345]	HTR4-IT1	LPH18357A
C03	HOTAIR	-1.27	B		C05	N/A	ENST00000440723	IQCF5-AS1	IQCF5 antisense RNA 1	-	LPH11800A
C04	HTR4-IT1	-2.03	B		C06	Hs.648316	ENST00000414209	JPX	JPX transcript, XIST activator (non-protein coding)	DCBALD06/ENOX/LINC00183/NCRNA00183	LPH05333A
C05	IQCF5-AS1	-5.82	C		C07	Hs.654869	ENST00000430633	LINC00094	Long intergenic non-protein coding RNA 94	LP2477/NCRNA00094/bA374P20.3	LPH11578A
C06	JPX	1.32			C08	Hs.128499	NR_027063	LINC00116	Non-protein coding RNA 116	NCRNA00116	LPH01337A
C07	LINC00094	-1.24	A		C09	Hs.406982	ENST00000518278	LINC00293	Long intergenic non-protein coding RNA 293	BEYLA/NCRNA00293	LPH18366A
C08	LINC00116	1.03			C10	Hs.121692	NR_026951	LINC00324	Non-protein coding RNA 324	C17orf44/NCRNA00324	LPH01451A
C09	LINC00293	-5.82	C		C11	Hs.720923	ENST00000366365	SNHG20	Long intergenic non-protein coding RNA 338	C17orf86/LINC00338/NCRNA00338/SCARNA16HG	LPH11443A
C10	LINC00324	-1.42	A		C12	Hs.375063	NR_034026	LINC00421	HCG2019585-like	-	LPH12695A
C11	SNHG20	2.15	A		D01	Hs.159043	NR_015414	LINC00635	Hypothetical LOC151658	-	LPH14534A
C12	LINC00421	-5.82	C		D02	Hs.743232	ENST00000565493	LINC00657	Long intergenic non-protein coding RNA 657	-	LPH22489A
D01	LINC00635	-5.82	C		D03	Hs.706547	ENST00000561521	LINC00662	Long intergenic non-protein coding RNA 662	-	LPH23741A
D02	LINC00657	1.19			D04	Hs.643553	NR_015389	LINC00667	Hypothetical LOC339290	-	LPH24201A
D03	LINC00662	1.27	A		D05	N/A	ENST00000602816	LL22NC03-N27C7.1	LL22NC03-N27C7.1	LL22NC03-N27C7.1	LPH26517A
D04	LINC00667	-1.68			D06	Hs.737217	ENST00000311990	LOC653160	Uncharacterized LOC653160	-	LPH14361A
D05	LL22NC03-N27C7.1	-1.23	A		D07	Hs.568209	NR_015341	LRRC37BP1	Leucine rich repeat containing 37B pseudogene 1	LRRC37B2	LPH17379A
D06	LOC653160	-1.06	B		D08	Hs.621695	NR_002819	MALAT1	Metastasis associated lung adenocarcinoma transcript 1 (non-protein coding)	HCN/LINC00047/NCRNA00047/NEAT2/PRO2853/mascRNA	LPH18065A
D07	LRRC37BP1	1.11			D09	Hs.655095	NR_002776	MCM3AP-AS1	MCM3AP antisense RNA 1 (non-protein coding)	C21orf85/MCM3AP-AS/MCM3APAS/MCM3APASB/NCRNA00031	LPH03207A
D08	MALAT1	1.01			D10	Hs.654863	NR_002766	MEG3	Maternally expressed 3 (non-protein coding)	FP504/GTL2/LINC00023/NCRNA00023/PRO0518/PRO2160/onco-lncRNA-83/prebp1	LPH02974A
D09	MCM3AP-AS1	1.12	A		D11	Hs.434602	NR_049725	NAV2-AS5	NAV2 antisense RNA 5	-	LPH19602A
D10	MEG3	-1.98			D12	Hs.118820	NR_024388	NCBP2-AS2	Hypothetical LOC152217	-	LPH26595A
D11	NAV2-AS5	-1.10	B		E01	Hs.523789	NR_028272	NEAT1	Nuclear paraspeckle assembly transcript 1 (non-protein coding)	LINC00084/NCRNA00084/TncRNA/VINC	LPH15809A
D12	NCBP2-AS2	1.21			E02	Hs.647195	ENST00000366446	NUTM2A-AS1	NUTM2A antisense RNA 1	FAM22A-AS1	LPH04027A
E01	NEAT1	-1.17			E03	Hs.732001	ENST00000500949	OIP5-AS1	OIP5 antisense RNA 1	cyrano	LPH15948A
E02	NUTM2A-AS1	1.08	A		E04	Hs.513695	NR_003610	PDXDC2P	Pyridoxal-dependent decarboxylase domain containing 2, pseudogene	NPIP/PDXDC2	LPH01846A
E03	OIP5-AS1	-1.27			E05	Hs.652568	NR_024037	RMST	Rhabdomyosarcoma 2 associated transcript (non-protein coding)	LINC00054/NCRMS/NCRNA00054	LPH20102A
E04	PDXDC2P	-1.50	A		E06	Hs.21550	ENST00000528139	LOC100287846	Patched 1 pseudogene	-	LPH19862A
E05	RMST	-4.70	B		E07	N/A	ENST00000541002	RP11-282O18.3	RP11-282O18.3	RP11-282O18.3	LPH11774A
E06	LOC100287846	-5.53			E08	N/A	ENST00000563635	RP11-29G8.3	RP11-29G8.3	RP11-29G8.3	LPH23547A
E07	RP11-282O18.3	-2.08			E09	N/A	ENST00000565861	RP11-325K4.3	RP11-325K4.3	RP11-325K4.3	LPH23345A
E08	RP11-29G8.3	-3.77			E10	N/A	ENST00000563205	RP11-363E7.4	RP11-363E7.4	RP11-363E7.4	LPH23086A
E09	RP11-325K4.3	1.09	A		E11	N/A	ENST00000445646	RP11-363G2.4	RP11-363G2.4	RP11-363G2.4	LPH07934A
E10	RP11-363E7.4	1.89	A		E12	N/A	ENST00000608204	RP11-367N14.3	RP11-367N14.3	RP11-367N14.3	LPH27955A
E11	RP11-363G2.4	-2.64	B		F01	N/A	ENST00000460407	RP11-38P22.2	RP11-38P22.2	RP11-38P22.2	LPH14627A
E12	RP11-367N14.3	-1.19	B		F02	N/A	ENST00000418818	RP11-399K21.11	Uncharacterized LOC101929189	RP11-399K21.11	LPH26542A
F01	RP11-38P22.2	-2.03			F03	N/A	ENST00000574616	RP11-473I1.10	RP11-473I1.10	RP11-473I1.10	LPH24047A
F02	RP11-399K21.11	3.11	B		F04	N/A	ENST00000570843	RP11-473M20.16	RP11-473M20.16	RP11-473M20.16	LPH23765A
F03	RP11-473I1.10	-1.26	A		F05	N/A	ENST00000582866	RP11-498C9.15	RP11-498C9.15	RP11-498C9.15	LPH24194A
F04	RP11-473M20.16	-2.00	B		F06	N/A	ENST00000505668	RP11-549J18.1	RP11-549J18.1	RP11-549J18.1	LPH17723A
F05	RP11-498C9.15	1.22	B		F07	N/A	ENST00000561746	RP11-819C21.1	RP11-819C21.1	RP11-819C21.1	LPH23230A
F06	RP11-549J18.1	-1.58	B		F08	N/A	ENST00000603357	RP11-84C13.1	RP11-84C13.1	RP11-84C13.1	LPH27229A
F07	RP11-819C21.1	-1.53	A		F09	N/A	ENST00000571975	RP11-96D1.10	RP11-96D1.10	RP11-96D1.10	LPH24053A
F08	RP11-84C13.1	-2.52	B		F10	N/A	ENST00000568280	RP1-239B22.5	RP1-239B22.5	RP1-239B22.5	LPH22597A
F09	RP11-96D1.10	1.41	B		F11	N/A	ENST00000564206	RP6-24A23.7	RP6-24A23.7	RP6-24A23.7	LPH23448A
F10	RP1-239B22.5	-2.40	B		F12	Hs.655785	ENST00000446423	SDCBP2-AS1	SDCBP2 antisense RNA 1	-	LPH11297A
F11	RP6-24A23.7	-5.56			G01	Hs.129673	ENST00000579777	SENP3-EIF4A1	SENP3-EIF4A1 readthrough (NMD candidate)	-	LPH24757A
F12	SDCBP2-AS1	1.18	A		G02	N/A	ENST00000454832	SIK3-IT1	SIK3 intronic transcript 1 (non-protein coding) [Source:HGNC Symbol;Acc:41495]	SIK3-IT1	LPH09459A
G01	SENP3-EIF4A1	-1.96	B		G03	Hs.570846	ENST00000510066	SLC7A11-AS1	SLC7A11 antisense RNA 1	-	LPH17116A
G02	SIK3-IT1	2.04	A		G04	Hs.16936	NR_003239	SNHG11	Small nucleolar RNA host gene 11 (non-protein coding)	C20orf198/LINC00101/NCRNA00101	LPH01314A
G03	SLC7A11-AS1	-4.90			G05	Hs.288215	NR_038108	SNHG16	Small nucleolar RNA host gene 16 (non-protein coding)	ncRAN	LPH01224A
G04	SNHG11	-1.19	A		G06	Hs.292457	NR_003038	SNHG5	Small nucleolar RNA host gene 5 (non-protein coding)	C6orf160/LINC00044/NCRNA00044/U50HG/bA33E24.2	LPH02168A
G05	SNHG16	1.37			G07	Hs.741305	NR_003672	SNHG7	Small nucleolar RNA host gene 7 (non-protein coding)	NCRNA00061	LPH10217A
G06	SNHG5	1.53			G08	Hs.49658	NR_033708	TP73-AS1	TP73 antisense RNA 1 (non-protein coding)	KIAA0495/PDAM	LPH06577A
G07	SNHG7	1.72	B		G09	Hs.554829	NR_002323	TUG1	Taurine upregulated 1 (non-protein coding)	LINC00080/NCRNA00080/TI-227H	LPH18394A
G08	TP73-AS1	-2.05	B		G10	Hs.529901	NR_001564	XIST	X (inactive)-specific transcript (non-protein coding)	DXS1089/DXS399E/LINC00001/NCRNA00001/SXI1/swd66	LPH08103A
G09	TUG1	-1.42			G11	Hs.356766	NR_003604	ZFAS1	ZNFX1 antisense RNA 1	C20orf199/HSUP1/HSUP2/NCRNA00275/ZNFX1-AS1	LPH01402A
G10	XIST	-7.59			G12	Hs.653168	NR_026751	ZNRD1-AS1	ZNRD1 antisense RNA 1 (non-protein coding)	C6orf12/HTEX4/NCRNA00171/TCTEX4/ZNRD1-AS/ZNRD1AS/ZNRD1AS1	LPH02225A
G11	ZFAS1	1.24			H01	Hs.520640	NM_001101	ACTB	Actin, beta	BRWS1/PS1TP5BP1	LPH28471A
G12	ZNRD1-AS1	-1.59	A		H02	Hs.534255	NM_004048	B2M	Beta-2-microglobulin	-	LPH28472A
H01	ACTB	-1.21			H03	Hs.546285	NM_001002	RPLP0	Ribosomal protein, large, P0	L10E/LP0/P0/PRLP0/RPP0	LPH28473A
H02	B2M	1.35			H04	N/A	NR_001445	RN7SK	RNA, 7SK small nuclear	7SK	LPH28399A
H03	RPLP0	1.48			H05	N/A	NR_002907	SNORA73A	Small nucleolar RNA, H/ACA box 73A	E1/E1-7/E1b/RNE1/RNU17A/U17A	LPH28374A
H04	RN7SK	-1.48			H06	N/A	SA_00105	HGDC	Human Genomic DNA Contamination	HIGX1A
H05	SNORA73A	-2.31			H07	N/A	SA_00104	RTC	Reverse Transcription Control	RTC
					H08	N/A	SA_00104	RTC	Reverse Transcription Control	RTC
					H09	N/A	SA_00104	RTC	Reverse Transcription Control	RTC
					H10	N/A	SA_00103	PPC	Positive PCR Control	PPC
					H11	N/A	SA_00103	PPC	Positive PCR Control	PPC
					H12	N/A	SA_00103	PPC	Positive PCR Control	PPC
Figure 7H: Normalized luciferase activity
miR-23a precursor(or inhibitor)						control precursor (or inhibitor)
	GAS5-mut-luc (precursor)	GAS5-wt-luc (precursor)	GAS5-mut-luc (inhibitor)	GAS5-wt-luc (inhibitor)			GAS5-mut-luc (precursor)	GAS5-wt-luc (precursor)	GAS5-mut-luc (inhibitor)	GAS5-wt-luc (inhibitor)
Average	0.871	0.417	1.026	1.36		Average	1	1	1	1
Figure 7I: Normalized luciferase activity
miR-23b precursor(or inhibitor)						control precursor (or inhibitor)
	NR2B-mut-luc (precursor)	NR2B-wt-luc (precursor)	NR2B-mut-luc (inhibitor)	NR2B-wt-luc (inhibitor)			NR2B-mut-luc (precursor)	NR2B-wt-luc (precursor)	NR2B-mut-luc (inhibitor)	NR2B-wt-luc (inhibitor)
Average	1	0.514	0.98	1.224		Average	1	1	1	1
Figure 7J: Relative GAS5 expression
	Human colon tissue	Human colon tissue +miR-NC	Human colon tissue +miR-23a	Mouse DRG	Mouse DRG +miR-NC	Mouse DRG +miR-23a
Average	1	0.123	0.74	1	0.13	0.62

## Sheet: Figure 8
Figure 8A: miR-23a Relative expression
Lenti-control shRNA mix	Lenti-GAS5 shRNA mix
4.53	7.66
3.09	8.21
5.01	6.22
2.28	7.48
3.45	5.15
4.47	4.45
Figure 8B: NR2B Relative expression
Lenti-control shRNA mix	Lenti-GAS5 shRNA mix
5.44	3.04
3.45	1.42
2.53	0.49
4.07	2.05
6.18	3.67
5.06	2.48
Figure 8J: Colon epithelial cells-miR-23a relative Expression
P-EV Colon epithelial cells-miR-23a	P-EV Colon epithelial cells-miR-23b	P-EV + control VM Colon epithelial cells-miR-23a	P-EV + control VM Colon epithelial cells-miR-23b	P-EV + GAS5 VM Colon epithelial cells-miR-23a	P-EV + GAS5 VM Colon epithelial cells-miR-23b
2.81	1.78	2.87	3.6	5.35	4.88
3.28	1.65	1.64	1.95	2.3	2.99
2.19	0.32	1.82	2.17	3.66	5.56
1.87	3.07	3.3	2.91	4.11	3.8
1.36	2.51	0.75	0.94	6.05	4.22
0.73	0.98	1.3	0.24	2.8	3.93
Figure 8K: Colon epithelial cells-NR2B relative Expression
P-EV Colon epithelial cells-NR2B	P-EV + control VM Colon epithelial cells-NR2B	P-EV + GAS5 VM Colon epithelial cells-NR2B
3.07	4.09	2.12
3.88	1.22	1.97
2.25	3.24	2.8
2.62	1.76	1.73
2.04	2.87	3.44
1.2	2.53	0.76
